# Supplementary material for: Nanogel Dressing with Targeted Glucose Reduction and pH/Hyaluronidase Dual-Responsive Release for Synergetic Therapy of Diabetic Bacterial Wounds
Source: Gels. 2025 May 22;11(6):380. doi: 10.3390/gels11060380 (PMC12192132; doi:10.3390/gels11060380)
Supplement: Supplementary file 1 [file gels-11-00380-s001.zip]

Archive with 1 entries (1 files):
- gels-3604214-supplementary.pdf
